# Supplementary material for: Rapid and Selective Absorption of Plant Defense Compounds From the Gut of a Sequestering Insect
Source: Front Physiol. 2022 Mar 3;13:846732. doi: 10.3389/fphys.2022.846732 (PMC8928188; doi:10.3389/fphys.2022.846732)
Supplement: Supplementary Data 1 — The major facilitator superfamily (MFS) gene expression analyzed by RNA-sequencing. [file Table_1.XLSX]

## Sheet: Sheet1
Supplementary Data 1. The major facilitator superfamily (MFS) gene expression analyzed by RNA-sequencing. Putative MFS genes that are expressed at least two-fold higher in the foregut than in any other tissue are shown in bold.
Gene	Family	Gene expression level (TPM value)
		Foregut					Midgut					Hindgut					Malpighian tubules
		Replicate 1	Replicate 2	Replicate 3	Replicate 4	Mean	Replicate 1	Replicate 2	Replicate 3	Replicate 4	Mean	Replicate 1	Replicate 2	Replicate 3	Replicate 4	Mean	Replicate 1	Replicate 2	Replicate 3	Replicate 4	Mean
PaGTR1	2.A.1.1: The Sugar Porter (SP) Family	0	0	0.0696242	0	0.017406	0	0	0	0	0	0	0	0	0	0	69.9028	64.4541	88.3792	73.5205	74.0641
PaGTR2	2.A.1.1: The Sugar Porter (SP) Family	34.8564	24.902	27.7884	25.6925	28.3098	1.70602	1.78851	1.42284	2.55539	1.86819	29.7014	35.8659	44.5776	40.6226	37.6919	0.914839	0.762446	0.55462	1.3788	0.902677
PaGTR3	2.A.1.1: The Sugar Porter (SP) Family	22.5263	32.5794	23.6943	26.5547	26.3387	0	0.0580182	0	0	0.0145045	14.0398	8.73662	13.2266	14.8354	12.7096	11.9356	7.97648	5.76928	10.9023	9.14593
PaGTR4	2.A.1.1: The Sugar Porter (SP) Family	0.0974854	0	0.619566	0.127929	0.211245	0	0	0	0	0	0.349735	1.97503	0.842094	0	0.791715	2.74996	5.52577	19.9064	13.6865	10.4672
PaGTR5	2.A.1.1: The Sugar Porter (SP) Family	0	0	13.1044	0.562487	3.41673	0.0543903	0.405281	0.0332656	0	0.123234	3.98673	3.48048	0.65138	0.452736	2.14283	338.314	443.13	525.389	577.073	470.976
PaGTR6	2.A.1.1: The Sugar Porter (SP) Family	0	0	8.43954	0.312493	2.18801	0.163171	0	0.199593	0	0.0906911	1.93641	0.723663	0.411398	0	0.767869	136.112	145.314	215.82	157.256	163.625
PaGTR7	2.A.1.1: The Sugar Porter (SP) Family	0	0	4.39834	0	1.09959	0	0	0	0	0	3.27899	2.45691	0.172133	0	1.47701	124.64	142.018	152.581	141.253	140.123
PaGTR8	2.A.1.1: The Sugar Porter (SP) Family	0	0	0	0	0	0	0	0	0	0	0	0.575041	0	0	0.14376	0	0	0.305476	0	0.0763689
PaGTR9	2.A.1.1: The Sugar Porter (SP) Family	0	0	1.12084	0	0.280209	0	0	0	0	0	3.02506	0.77959	0.269769	0.0445315	1.02974	74.7505	93.8918	112.531	122.44	100.903
PaGTR10	2.A.1.1: The Sugar Porter (SP) Family	0	0	4.09805	0	1.02451	0	0.0284741	0	0	0.00711852	1.12039	0.7118	0	0	0.458048	120.35	134.829	171.876	170.105	149.29
PaGTR11	2.A.1.1: The Sugar Porter (SP) Family	0.097278	0	1.16376	0	0.31526	0.388833	0.266081	0.30576	0.056612	0.254322	8.02678	2.56911	2.34584	0.786028	3.43194	79.1696	73.4781	88.0772	109.491	87.5539
PaGTR12	2.A.1.1: The Sugar Porter (SP) Family	0	0	5.35046	0.0945357	1.36125	0	0.408687	0	0	0.102172	3.8288	2.05023	0.414855	0	1.57347	240.541	258.754	253.84	411.048	291.046
PaGTR13	2.A.1.1: The Sugar Porter (SP) Family	0	0.0739014	3.02909	0	0.775748	0	0	0	0.477141	0.119285	4.49859	4.88549	3.19398	0.0458467	3.15598	105.63	304.054	329.166	308.393	261.811
PaMFS1	2.A.1.1: The Sugar Porter (SP) Family	0	0	0	0	0	0	0	0	0	0	0	0	0	0	0	4.41298	0	0	0	1.10325
PaMFS2	2.A.1.1: The Sugar Porter (SP) Family	0	0	9.4149	0.0609742	2.36897	0.106127	0	0	0	0.0265319	9.14958	12.5065	0.200682	0.132508	5.49732	1148.18	1300.43	1306.6	1088.36	1210.89
PaMFS3	2.A.1.1: The Sugar Porter (SP) Family	0	0	0	0.0304253	0.00760632	0.0794341	0.0563706	0	0	0.0339512	4.65793	5.93861	1.16827	0	2.9412	476.831	340.128	257.548	229.906	326.103
PaMFS4	2.A.1.1: The Sugar Porter (SP) Family	0.101828	0	0.380685	0.200441	0.170738	0	0	0	0	0	0	0.221036	0.0733003	0	0.0735841	2.35798	0.230876	0	0.387692	0.744138
PaMFS5	2.A.1.1: The Sugar Porter (SP) Family	0	0	8.02312	0.183669	2.0517	0	0	0	0	0	0.520716	0.0675138	0.067167	0	0.163849	337.381	382.829	422.373	346.371	372.239
PaMFS6	2.A.1.1: The Sugar Porter (SP) Family	0.0946598	0	0	0.124221	0.0547201	0.0540525	0	0	0.0550883	0.0272852	1.24519	0.445199	0.340702	0	0.507773	17.257	7.51184	13.8012	25.2731	15.9608
PaMFS7	2.A.1.1: The Sugar Porter (SP) Family	0	0	0.343918	0	0.0859796	0	0	0	0	0	0	0	0	0	0	447.856	479.223	533.153	607.332	516.891
PaMFS8	2.A.1.1: The Sugar Porter (SP) Family	0	0	0.142737	0	0.0356842	0	0	0	0	0	0	0	0	0	0	0.843934	0.741998	1.28639	0.908527	0.945213
PaMFS9_ps	2.A.1.1: The Sugar Porter (SP) Family	0	0	1.02703	0	0.256758	0	0	0	0.057098	0.0142745	1.40795	0.674413	0.0353131	0.186535	0.576052	28.255	28.9507	33.0971	42.4912	33.1985
Pa17009	2.A.1.1: The Sugar Porter (SP) Family	0.195387	0.374244	2.08181	0	0.66286	1.19938	0.593819	0.750607	0.65382	0.799406	5.80243	4.55934	2.42619	1.57877	3.59168	138.244	146.255	154.764	149.153	147.104
PaMFS2548-2	2.A.1.1: The Sugar Porter (SP) Family	3.36703	6.65284	2.31878	5.34872	4.42184	1.87204	2.31589	0.99023	3.14548	2.08091	5.58054	3.7826	3.25291	2.02152	3.6594	5.14818	7.11753	3.32915	5.48197	5.26921
PaMFS24378	2.A.1.1: The Sugar Porter (SP) Family	0.0455385	0	0.0680986	0	0.0284093	0	0	0	0	0	0	0.362449	0	0	0.0906124	10.0083	4.51352	2.5665	6.58845	5.9192
Pa1421-2	2.A.1.1: The Sugar Porter (SP) Family	10.2095	20.8022	15.9311	11.99	14.7332	0	0	0	0	0	35.3295	51.2821	41.2729	38.2584	41.5357	0	0	0	0	0
Pa1725-1	2.A.1.1: The Sugar Porter (SP) Family	0	0	0	0	0	0	0	0	0	0	0	0	0	0	0	0	0	0	0	0
Pa24922-1	2.A.1.1: The Sugar Porter (SP) Family	0.289371	0	0	0	0.0723428	0	0	0	0	0	0	0	0	0.13754	0.034385	0	0.937282	0	0	0.23432
Pa30323-1	2.A.1.1: The Sugar Porter (SP) Family	0	0.233528	0	0	0.0583821	0	0	0	0	0	0	0	0	0	0	0	0	0	0	0
Pa34439-1	2.A.1.1: The Sugar Porter (SP) Family	0	0	0	0	0	0	0	0	0	0	0	0	0	0	0	0	0	0	0	0
Pa36056-1	2.A.1.1: The Sugar Porter (SP) Family	0	0	0	0	0	0	0	0	0	0	0	0	0	0	0	0	0	0	0	0
Pa4943-1	2.A.1.1: The Sugar Porter (SP) Family	0	0	0	0	0	0	0	0	0	0	0	0	0	0	0	0	0	0	0	0
Pa7998-1	2.A.1.1: The Sugar Porter (SP) Family	0	0	0.341855	0	0.0854637	0	0	0.0638699	0	0.0159675	0	0	0	0.782329	0.195582	0	0	0	0	0
Pa6077-1	2.A.1.1: The Sugar Porter (SP) Family	0	0	0	0	0	0	0	0	0	0	0	0	0	0	0	0	0	0	0	0
Pa9522-1	2.A.1.1: The Sugar Porter (SP) Family	0.508007	0	0.126613	0.277771	0.228098	0	0	0	0	0	0	0.0612625	0.365687	0.241459	0.167102	0	0	0	0	0
Pa15287-1	2.A.1.1: The Sugar Porter (SP) Family	0	0	0	0	0	0	0.039701	0	0	0.00992525	16.8712	2.17394	2.44488	0.124179	5.40355	158.893	105.906	91.0136	151.195	126.752
Pa24497-1	2.A.1.1: The Sugar Porter (SP) Family	0	0	0	0	0	0	0	0	0.0784886	0.0196222	0.107523	0.292759	0	0	0.10007	0	0	0.275401	0.898611	0.293503
Pa1071-1	2.A.1.1: The Sugar Porter (SP) Family	0	0	0	0	0	0	0	0	0	0	0	0	0	0	0	1357.29	632.138	684.596	312.302	746.582
Pa11694-1	2.A.1.1: The Sugar Porter (SP) Family	0	0.496165	0.193685	0.169968	0.214955	0.0739585	0	0.0452336	0.226127	0.0863299	4.02707	0.984018	1.0722	0	1.52082	96.6304	57.3484	92.9378	86.7287	83.4113
Pa16641-1	2.A.1.1: The Sugar Porter (SP) Family	0.109642	0.294011	0.573857	0.611497	0.397252	0	0	0	0	0	0.524462	0	0	0.312681	0.209286	9.23248	3.26722	2.7762	3.49609	4.693
Pa10785-1	2.A.1.1: The Sugar Porter (SP) Family	0.194556	1.08069	0.327308	0.638283	0.560209	0	0	0	0.113224	0.028306	0.697981	0.140773	0.280101	0.277422	0.349069	0.122871	0	0.158912	0.694443	0.244057
Pa10935-1	2.A.1.1: The Sugar Porter (SP) Family	0	0	0	0	0	0	0	0	0	0	6.06182	0	0	0	1.51545	174.419	45.9402	54.3117	106.478	95.2874
Pa11133-1	2.A.1.1: The Sugar Porter (SP) Family	0.581195	0	0	0	0.145299	0.49781	0.85374	1.31935	0	0.667724	0	0	0.488099	0.138123	0.156556	0.448617	0.345126	0.356038	0.3688	0.379645
Pa15239-1	2.A.1.1: The Sugar Porter (SP) Family	0	0	0	0.0746252	0.0186563	0	0	0	0	0	0	0	0	0	0	0.0957698	0	0	0	0.0239425
Pa18645-1	2.A.1.1: The Sugar Porter (SP) Family	0	0	0.14547	0	0.0363675	0.22219	0	0	0	0.0555476	0	0	0	0.369895	0.0924738	0.409569	0.189052	0	0.0925924	0.172803
Pa18983-1	2.A.1.1: The Sugar Porter (SP) Family	0.0974854	0	0	0.0639644	0.0403625	0	0	0	0	0	0	0.740636	0	0	0.185159	1.51864	0.789395	0.358315	0	0.666586
Pa2086-1	2.A.1.1: The Sugar Porter (SP) Family	0.888739	0	0	0.453553	0.335573	0	0	0	0	0	0	0	0	0.0938719	0.023468	0.0831522	0	0	0	0.020788
Pa21000-1	2.A.1.1: The Sugar Porter (SP) Family	0	0	3.56558	0	0.891395	0	0.268942	0.0343386	0.200273	0.125888	1.99888	8.89294	0.247723	0.0934682	2.80825	331.634	234.747	366.497	300.043	308.23
Pa3474-1	2.A.1.1: The Sugar Porter (SP) Family	45.1092	49.2284	53.1422	36.3263	45.9515	2.8471	0.171548	1.0185	5.20108	2.30956	16.8001	12.695	6.63654	6.93078	10.7656	1.82199	0.335184	0.192101	0.179088	0.632091
Pa4825-2	2.A.1.1: The Sugar Porter (SP) Family	0	0	0	0	0	0	0	0	0	0	0	0	0	0	0	297.008	185.717	216.133	98.7103	199.392
Pa6317-1	2.A.1.1: The Sugar Porter (SP) Family	0.766804	0.954676	0	0.691808	0.603322	0.0547324	0.116523	0.133899	0.223125	0.13207	0	0.658861	0.379487	0	0.259587	2.01779	0.403601	0	0.775486	0.79922
Pa6762-1	2.A.1.1: The Sugar Porter (SP) Family	10.0042	12.2082	7.10787	5.52463	8.71124	3.92903	5.8333	4.36339	2.13388	4.0649	28.1135	21.716	19.6168	23.3666	23.2032	17.8394	11.5247	8.91089	14.6498	13.2312
Pa11693-1	2.A.1.1: The Sugar Porter (SP) Family	6.61605	0.576953	9.57193	1.48232	4.56181	0.153573	0.26156	0.338135	0.281728	0.258749	10.0345	4.63144	3.79454	3.52815	5.49716	300.16	220.672	290.495	324.289	283.904
Pa11695-1	2.A.1.1: The Sugar Porter (SP) Family	0	0	0	0	0	0	0	0	0	0	0.202501	0.44109	0	0	0.160898	2.48108	2.36945	28.0083	18.8096	12.9171
Pa1330-1	2.A.1.1: The Sugar Porter (SP) Family	22.6658	25.4521	25.9664	45.2862	29.8426	14.3035	3.10428	0	1.61344	4.7553	126.18	65.9523	59.3113	92.9362	86.0948	8.9286	0	0	0	2.23215
Pa13763-1	2.A.1.1: The Sugar Porter (SP) Family	0.278785	0.142395	0.0694827	0	0.122666	0	0	0	0	0	0.666771	0.168098	0	0	0.208717	0	0	0	0	0
Pa1635-1	2.A.1.1: The Sugar Porter (SP) Family	50.2185	32.2227	50.7928	47.7068	45.2352	5.00435	6.34169	5.47363	4.20973	5.25735	41.1081	28.5187	13.819	15.9128	24.8396	249.427	211.983	268.418	294.478	256.076
Pa16397-1	2.A.1.1: The Sugar Porter (SP) Family	0	0	0.14578	0.0639644	0.0524362	0.055666	0.0592552	0	0	0.0287303	0	0	1.54384	0.509691	0.513382	0	0	0	0	0
Pa22087-1	2.A.1.1: The Sugar Porter (SP) Family	0	0	0	0.270264	0.067566	0	0	0	0	0	0.246285	0.596068	0.0741258	0	0.229119	0	0	0	0	0
Pa31341-1	2.A.1.1: The Sugar Porter (SP) Family	0.109119	0.125403	0	0	0.0586304	0.124617	0	0.076217	0.127005	0.08196	0	0	0	0	0	0	0	0	0	0
Pa386-1	2.A.1.1: The Sugar Porter (SP) Family	0	0	0	0	0	0	0	0	0	0	0	0	13.4965	2.19031	3.92169	70.1132	81.9473	95.3168	108.882	89.0648
Pa4043-2	2.A.1.1: The Sugar Porter (SP) Family	0	0	0	0	0	0	0	0	0	0	0	0	0	0	0	35.0635	0	0	0	8.76587
Pa4228-2	2.A.1.1: The Sugar Porter (SP) Family	0	0	0	0	0	0	0	0	0	0	0	0	0	0	0	1.07385	0	0	0	0.268462
Pa7580-1	2.A.1.1: The Sugar Porter (SP) Family	0	0.841314	0.335883	0	0.294299	1.48208	3.27663	3.48635	1.39429	2.40984	0	3.25039	1.72464	2.13518	1.77755	2.14353	1.58437	1.75307	1.42528	1.72656
Pa7649-1	2.A.1.1: The Sugar Porter (SP) Family	0	6.93453	3.17105	8.75546	4.71526	4.99111	23.4209	1.33664	22.6948	13.1109	3.66975	0	8.04181	7.91572	4.90682	0.0871029	0.234532	0.0422448	0.098458	0.115585
Pa8060-1	2.A.1.1: The Sugar Porter (SP) Family	1.05307	9.24477	4.52744	4.75037	4.89391	551.963	593.82	586.322	582.406	578.627	40.2281	18.287	9.72826	2.62778	17.7178	598.183	613.083	642.381	583.072	609.18
Pa10333-1	2.A.1.1: The Sugar Porter (SP) Family	0	0	0	0	0	7.66756	15.9233	19.2185	30.0834	18.2232	0	0	0.0593006	0	0.0148252	0	0	0	0	0
Pa10920-1	2.A.1.1: The Sugar Porter (SP) Family	0.100265	0	0.0749681	0	0.0438082	0.0858794	0.0609445	0	0.466801	0.153406	0.199836	0.580382	0.505226	0.619534	0.476244	2.11072	1.16914	1.39223	2.19501	1.71677
Pa1124-2	2.A.1.1: The Sugar Porter (SP) Family	0	0	0	0	0	0	0	0	0	0	0	0	0	0	0	181.696	373.654	327.497	243.2	281.512
Pa11597-1	2.A.1.1: The Sugar Porter (SP) Family	0	4.56731	1.16277	1.66663	1.84918	431.511	276.899	214.239	230.75	288.35	10.7036	2.73806	1.82844	0.739162	4.00232	1.26586	0	0.0846812	0	0.337634
Pa12588-1	2.A.1.1: The Sugar Porter (SP) Family	0	0.37585	0.293438	0.450633	0.27998	0	0.119273	0.13706	0	0.0640833	0	0	0.317818	0.512972	0.207697	0.660935	0.190674	1.08187	0.0933872	0.506716
Pa13038-1	2.A.1.1: The Sugar Porter (SP) Family	0	0.946737	1.56358	2.30764	1.20449	0.0814159	0.0577769	0	0.165952	0.0762862	0.34101	0	0.71845	0	0.264865	0	0	0	0.0904749	0.0226187
Pa13738-1	2.A.1.1: The Sugar Porter (SP) Family	0	0.390081	0.152274	0.534509	0.269216	0	0.154737	0	0.0592598	0.0534991	0.446494	8.50989	0.219901	0	2.29407	2.22937	1.05543	0.207931	0.290769	0.945875
Pa14051-1	2.A.1.1: The Sugar Porter (SP) Family	0	0	0	1.09977	0.274943	22.1992	22.2156	61.3983	19.3732	31.2966	0.111355	0.269505	0.301636	0.0885187	0.192754	0	0.120644	0.0760578	0.177265	0.0934916
Pa15287-7	2.A.1.1: The Sugar Porter (SP) Family	0	0	0	0	0	0	0	0	0	0	0	0	0	0	0	0	0	0	0	0
Pa1724-1	2.A.1.1: The Sugar Porter (SP) Family	0	0	0	0	0	0	0	0	0	0	0	0	0	0	0	0	0	0	0	0
Pa17947-2	2.A.1.1: The Sugar Porter (SP) Family	0	0	0	0.0311843	0.00779608	0	0	0	0	0	0	0	0	0	0	0	0	0	0.0452375	0.0113094
Pa1933-2	2.A.1.1: The Sugar Porter (SP) Family	61.2677	109.241	79.5749	81.2062	82.8225	142.422	120.24	66.3704	79.8229	102.214	170.06	155.122	196.44	169.135	172.689	13.6514	13.8152	14.4532	8.81078	12.6826
Pa19347-2	2.A.1.1: The Sugar Porter (SP) Family	0.673778	0.147492	0.395832	0.252626	0.367432	0.219851	0.351041	0.100847	0.896258	0.391999	0.0767371	10.0638	0.0692881	0.183001	2.59821	4.05257	1.30943	1.33654	1.83236	2.13272
Pa19427	2.A.1.1: The Sugar Porter (SP) Family	0	0.112273	3.57925	0.641011	1.08313	0	0	0.068237	0.454832	0.130767	2.06395	6.00844	0	0.464345	2.13418	186.862	144.8	200.327	159.196	172.796
Pa198-4	2.A.1.1: The Sugar Porter (SP) Family	0	0	0	0	0	0	0	0.0331964	0.497856	0.132763	0	1.16921	16.148	24.7584	10.5189	0	0	0	0	0
Pa22670-1	2.A.1.1: The Sugar Porter (SP) Family	0	0	0	0	0	0	0	0.137651	0	0.0344126	0.549894	0.249539	0.212792	0	0.253056	4.14865	2.07454	9.09465	2.01648	4.33358
Pa23266-1	2.A.1.1: The Sugar Porter (SP) Family	0	0	0.600299	0	0.150075	0.0482576	0.205477	0.118059	0.0983647	0.117539	0.943257	0.244597	0	0	0.296963	58.1762	43.5512	51.8749	49.4711	50.7683
Pa23384-1	2.A.1.1: The Sugar Porter (SP) Family	0.277656	0.638185	0	0	0.22896	0.422791	0	0.0646456	0.215447	0.175721	0	0	0.333116	0.0879812	0.105274	0	0	0	0	0
Pa24284-1	2.A.1.1: The Sugar Porter (SP) Family	0	0	0	0	0	0	0	0.0701867	0.0584783	0.0321663	0.0801102	0.618011	0.180834	0	0.219739	4.69609	4.2637	14.7326	16.4987	10.0478
Pa24599-1	2.A.1.1: The Sugar Porter (SP) Family	0	0.303942	0	0.325372	0.157328	0.113264	0	0	0	0.028316	0	1.07641	0.321265	0.707094	0.526193	0.167026	0.128495	0	0	0.0738802
Pa24606-1	2.A.1.1: The Sugar Porter (SP) Family	0	0	0.213215	0	0.0533038	0	0	0	0	0	0	0	0	0	0	0.0800405	0	0	0	0.0200101
Pa28748-1	2.A.1.1: The Sugar Porter (SP) Family	0.192104	0	0	0	0.0480259	0	0	0	0	0	0	0	0	0	0	0	0	0	0	0
Pa3051-1	2.A.1.1: The Sugar Porter (SP) Family	17.7702	22.1109	24.6366	26.0034	22.6303	98.9277	49.3106	31.1731	33.9605	53.3429	80.4729	49.8528	46.0308	46.3141	55.6677	165.67	133.517	190.36	205.609	173.789
Pa511-1	2.A.1.1: The Sugar Porter (SP) Family	0	0	0	0	0	0	0	0	0	0	0	0	0	0	0	0	0	0	0	0
Pa5631-1	2.A.1.1: The Sugar Porter (SP) Family	0	0.8251	0.146405	2.69801	0.917379	0.195665	0	0.170958	0	0.0916558	1.91227	1.4522	0	1.39602	1.19012	0	0.31711	0.839649	0.698904	0.463916
Pa6360-1	2.A.1.1: The Sugar Porter (SP) Family	4.41998	9.06683	8.49306	12.9415	8.73034	7.65309	8.69543	6.24092	7.38487	7.49358	1.59138	0.412662	0.0342119	0.677693	0.678986	140.031	45.1045	71.195	59.8039	79.0336
Pa6637-1	2.A.1.1: The Sugar Porter (SP) Family	0	0	2.80091	0	0.700228	0	0.350303	0	0	0.0875758	0	1.59849	0	0	0.399622	0	0	0	0	0
Pa6898-1	2.A.1.1: The Sugar Porter (SP) Family	5.70279	6.02654	9.33668	7.45144	7.12936	5.47412	3.85484	2.09466	5.5218	4.23636	6.97648	5.86934	7.57326	12.5247	8.23595	6.58217	10.86	13.452	16.7055	11.8999
Pa7373-1	2.A.1.1: The Sugar Porter (SP) Family	19.7409	19.3695	23.8463	23.1257	21.5206	0	0	0	0.433526	0.108381	1.59609	0	2.58066	0.177037	1.08845	0	0	0	0.310213	0.0775532
Pa7743-1	2.A.1.1: The Sugar Porter (SP) Family	2.64699	0	2.73484	0.631565	1.50335	0.109926	0	0	0.224064	0.0834975	1.3429	1.14916	0	0.686253	0.794577	28.4086	21.4809	22.9963	25.7446	24.6576
Pa7875-1	2.A.1.1: The Sugar Porter (SP) Family	16.6561	5.7407	14.6662	9.20647	11.5674	22.0468	14.3885	26.768	15.3869	19.6476	8.75108	0	0	0	2.18777	750.74	501.993	559.503	512.591	581.207
Pa9280-1	2.A.1.1: The Sugar Porter (SP) Family	1.29127	4.3237	1.28732	3.57732	2.6199	213.884	190.581	223.979	183.442	202.972	17.1575	6.33259	4.61317	3.50066	7.90098	13.8534	13.1051	14.2581	16.4787	14.4238
Pa9747-1	2.A.1.1: The Sugar Porter (SP) Family	0	0.264372	0.129002	0.113205	0.126645	0.0492592	0.157306	0	0.0753047	0.0704674	0.962834	0.124837	0	0	0.271918	0.544804	0.53089	0.0704611	1.88854	0.758673
Pa9975-1	2.A.1.1: The Sugar Porter (SP) Family	0	0	0.0771681	0	0.019292	0	0	0	0	0	0.617102	2.2403	1.33728	0	1.04867	66.3964	82.3356	95.4685	81.1427	81.3358
Pa9993-1	2.A.1.1: The Sugar Porter (SP) Family	0.157657	0	2.82914	1.99995	1.24669	0.120034	0	0.440482	0	0.140129	4.94381	0.874575	0.302638	1.3988	1.87996	0	0.136175	0	0	0.0340438
Pa10991-1	2.A.1.1: The Sugar Porter (SP) Family	0	0.0549622	0.554262	0.564841	0.293516	0.0546179	0	0	0.0278323	0.0206125	0	0	0.499186	0.29551	0.198674	0	0	0	0	0
Pa20311-4	2.A.1.2: The Drug:H+ Antiporter-1 (12 Spanner) (DHA1) Family	0.110973	1.06278	0.497847	0.546104	0.554426	0	0	0.077512	0	0.019378	0	0	0	0	0	0	0	0	0	0
Pa5767-2	2.A.1.2: The Drug:H+ Antiporter-1 (12 Spanner) (DHA1) Family	20.9506	20.6561	22.6783	24.8029	22.272	26.9733	24.0011	28.9141	28.242	27.0326	17.6429	24.791	21.6717	21.0906	21.2991	73.5936	100.098	113.41	111.737	99.7093
Pa10521-1	2.A.1.2: The Drug:H+ Antiporter-1 (12 Spanner) (DHA1) Family	0	0	0	0.539556	0.134889	0	0	0	0	0	0	0.386747	0	0	0.0966868	0	0	0	0	0
Pa8056-2	2.A.1.2: The Drug:H+ Antiporter-1 (12 Spanner) (DHA1) Family	0	0	0	0	0	0.445607	0.390632	0	0	0.20906	0.182983	0.332146	0.099132	0.0436373	0.164474	0	0.0594741	0.0749888	0	0.0336157
Pa8877-1	2.A.1.2: The Drug:H+ Antiporter-1 (12 Spanner) (DHA1) Family	3.76646	0	0.782276	0	1.13718	9.23017	14.9765	2.85003	12.8472	9.97596	2.91935	1.58974	1.16735	0.497285	1.54343	1.54174	0	1.32457	0	0.716578
Pa3649-1	2.A.1.2: The Drug:H+ Antiporter-1 (12 Spanner) (DHA1) Family	12.7394	12.6537	13.2149	14.3719	13.245	72.2265	39.513	36.5775	42.1385	47.6139	28.9835	21.423	22.6903	24.6033	24.425	67.4589	68.5326	101.422	104.195	85.4022
Pa1574-2	2.A.1.2: The Drug:H+ Antiporter-1 (12 Spanner) (DHA1) Family	10.0422	5.37949	0	4.17848	4.90005	0.186481	0.272944	0	0.0475137	0.126735	8.98235	8.38859	6.5236	3.06567	6.74005	2.68121	0	4.46799	2.68105	2.45756
Pa5185-1	2.A.1.4: The Organophosphate:Pi Antiporter (OPA) Family	0	0	0	0	0	13.6741	6.02047	14.3036	12.0391	11.5093	5.06437	3.59847	2.46688	1.70831	3.20951	94.665	67.7101	90.596	90.0203	85.7479
Pa1067-2	2.A.1.13: The Monocarboxylate Transporter (MCT) Family	0	0	0	0	0	0	0	0	0	0	0	0	0	0	0	0	0	0	0	0
Pa1568-1	2.A.1.13: The Monocarboxylate Transporter (MCT) Family	26.6135	9.58512	8.75896	8.80577	13.4408	0	0	1.82712	0	0.456781	0	2.55108	0	8.21683	2.69198	13.1205	0	5.57379	30.5279	12.3055
Pa1971-2	2.A.1.13: The Monocarboxylate Transporter (MCT) Family	3.09241	0.599816	11.3561	0.59074	3.90977	0	0	0	0	0	148.235	140.399	181.776	154.873	156.321	208.517	183.363	188.481	174.297	188.665
Pa2156-1	2.A.1.13: The Monocarboxylate Transporter (MCT) Family	134.069	177.59	168.578	150.885	157.781	48.5442	30.3759	29.0655	44.4961	38.1204	306.435	344.036	410.076	381.7	360.562	61.4526	24.5461	98.4139	88.0949	68.1269
Pa7359-1	2.A.1.13: The Monocarboxylate Transporter (MCT) Family	0	0	0	0	0	0.502064	0	1.22827	0	0.432583	0	0	0	0	0	0	0	0	0	0
Pa10788-1	2.A.1.13: The Monocarboxylate Transporter (MCT) Family	0.928091	0.860762	0.109569	0.60896	0.626845	0.0836774	0.207836	0	0	0.0728785	0.623079	2.04994	0.984542	1.02156	1.16978	0.0822638	0.569579	0.239387	0.0464941	0.234431
Pa3071-1	2.A.1.13: The Monocarboxylate Transporter (MCT) Family	23.6295	23.7348	14.6646	22.121	21.0375	7.39302	7.24636	1.7609	1.76555	4.54146	26.2645	29.4644	46.0458	45.8186	36.8983	3.02239	1.77155	3.80424	2.88767	2.87146
Pa1581-1	2.A.1.13: The Monocarboxylate Transporter (MCT) Family	0	0	0.52112	0	0.13028	39.1212	28.9769	26.9938	29.0818	31.0434	34.8666	15.5827	23.0784	24.5472	24.5187	0	0	0	0	0
Pa13679-1	2.A.1.13: The Monocarboxylate Transporter (MCT) Family	0	0.254296	0.0620426	0	0.0790846	0.758108	0.832208	0	1.59356	0.795969	1.22382	0.870572	0.657042	0	0.68786	0.768592	0.96756	0.677757	0.90828	0.830547
Pa951-1	2.A.1.13: The Monocarboxylate Transporter (MCT) Family	122.461	138.053	127.505	118.002	126.505	403.543	351.431	301.769	291.654	337.099	298.106	250.48	218.941	239.74	251.817	426.508	362.971	354.489	368.295	378.066
Pa11525-1	2.A.1.13: The Monocarboxylate Transporter (MCT) Family	0.203203	0.311371	0	0	0.128644	0.0773551	0.0823428	0.047311	0	0.0517522	0.297001	0	0	0.0965838	0.0983962	0	0.0877573	0	0.322359	0.102529
Pa11057-1	2.A.1.13: The Monocarboxylate Transporter (MCT) Family	0	2.24293	1.5773	0	0.955056	104.626	53.959	42.3694	69.3503	67.5762	14.2094	5.63823	9.3901	5.19752	8.6088	140.367	218.343	168.648	101.625	157.246
Pa12809-1	2.A.1.13: The Monocarboxylate Transporter (MCT) Family	1.34756	0	0.719694	0	0.516813	4.36955	4.82681	5.37851	5.48958	5.01611	2.03353	3.09924	1.94007	5.49003	3.14072	0	4.053	4.28478	4.99317	3.33274
Pa1381-1	2.A.1.13: The Monocarboxylate Transporter (MCT) Family	20.1264	30.996	27.5528	28.4917	26.7917	68.4737	72.9418	83.108	80.1107	76.1585	152.2	174.879	223.662	220.631	192.843	38.8668	32.5761	44.3524	57.1941	43.2474
Pa14031-1	2.A.1.13: The Monocarboxylate Transporter (MCT) Family	0.872532	0.0334249	0	0	0.226489	0.298939	0.291696	0.121889	0.101556	0.20352	0.765175	1.57833	1.31899	1.11975	1.19556	0.881667	0	0.819581	1.12118	0.705607
Pa1778-3	2.A.1.13: The Monocarboxylate Transporter (MCT) Family	9.6372	12.6822	7.94788	11.4913	10.4396	18.1179	15.9193	19.8587	23.5891	19.3713	20.2926	18.6954	16.0641	21.6096	19.1654	11.3234	18.5632	27.0668	32.456	22.3523
Pa178-2	2.A.1.13: The Monocarboxylate Transporter (MCT) Family	0	0	0	0	0	0	0.10428	0	0	0.0260701	2.29096	0	0	0	0.572739	0	0.722393	0	0	0.180598
Pa3229-2	2.A.1.13: The Monocarboxylate Transporter (MCT) Family	1.63288	3.72335	4.85457	6.6325	4.21083	80.0093	74.7466	72.6139	81.9724	77.3355	21.8205	13.7559	7.83615	8.9069	13.0799	34.5709	22.0625	26.6111	28.2352	27.8699
Pa6154-1	2.A.1.13: The Monocarboxylate Transporter (MCT) Family	8.54688	6.15379	5.4666	2.80399	5.74281	0.940805	0.438142	1.5464	1.648	1.14334	3.36589	7.04105	2.18671	3.86661	4.11507	28.9613	28.4174	60.7688	70.0314	47.0447
Pa3566-1	2.A.1.13: The Monocarboxylate Transporter (MCT) Family	0	0.36394	1.02112	0.623362	0.502107	0.983264	0	0	2.22882	0.803022	0.497047	0.601486	0.0854853	0.451561	0.408895	0	0	0.872986	0	0.218246
Pa18364-1	2.A.1.14: The Anion:Cation Symporter (ACS) Family	0	0.146566	3.50437	0	0.912734	0	0	0	0.222658	0.0556645	4.57533	5.12144	0.757385	0	2.61354	117.673	201.626	158.128	120.632	149.515
Pa22073-1	2.A.1.14: The Anion:Cation Symporter (ACS) Family	0.074707	0.457899	0	1.51957	0.513045	83.3132	63.6643	48.5807	58.2151	63.4433	0.238236	0.216221	0	0	0.113614	0	0	0	0	0
Pa5299-1	2.A.1.14: The Anion:Cation Symporter (ACS) Family	0	0	0	0	0	0	0	0	0	0	0	0	0	0	0	15.9131	22.7072	25.1452	29.5925	23.3395
Pa5299-3	2.A.1.14: The Anion:Cation Symporter (ACS) Family	0	0	0	0	0	0	0	0	0	0	0	0	0	0	0	9.62487	21.0444	11.2197	23.0953	16.2461
Pa5388-1	2.A.1.14: The Anion:Cation Symporter (ACS) Family	0	10.0769	0	0	2.51923	19.4017	44.4937	63.7605	60.8696	47.1314	13.2319	49.2261	31.2212	23.5175	29.2992	3.62581	12.324	39.6465	10.8796	16.619
Pa14759-1	2.A.1.14: The Anion:Cation Symporter (ACS) Family	0.783376	0.109125	0.159745	0	0.263062	0	0	0	0	0	0.908415	0	0	0.473892	0.345577	0	0	0	0.203357	0.0508393
Pa11026-1	2.A.1.14: The Anion:Cation Symporter (ACS) Family	0.559084	0	1.53277	0	0.522964	0.248304	0.339832	0.347119	0.21691	0.288041	4.70484	5.48366	2.41473	0.767684	3.34273	285.921	391.434	284.447	245.501	301.826
Pa5110-1	2.A.1.14: The Anion:Cation Symporter (ACS) Family	10.4469	6.35612	6.93818	6.37082	7.52801	3.19324	1.68089	3.09048	4.75647	3.18027	193.96	219.522	293.906	354.069	265.364	212.058	145.264	125.234	184.719	166.819
Pa16212-1	2.A.1.14: The Anion:Cation Symporter (ACS) Family	0	0	0	0	0	0	0	0	0	0	0	0	0	0	0	0	0	0	0	0
Pa8062-1	2.A.1.14: The Anion:Cation Symporter (ACS) Family	0	1.09027	2.16233	0.752995	1.0014	0.498032	0.669656	0	0	0.291922	0	0	1.9496	0	0.487399	0	0	0.0749888	0	0.0187472
Pa16451-1	2.A.1.14: The Anion:Cation Symporter (ACS) Family	0	0	0.0976728	0	0.0244182	0	0	0	0	0	0	0	0	0	0	0	0	0.106698	0	0.0266746
Pa16212-2	2.A.1.14: The Anion:Cation Symporter (ACS) Family	0.180003	0	0.852394	0	0.258099	0	0	0	0	0	9.85397	6.3385	1.72766	0.570377	4.62263	108.021	97.0168	139.086	175.216	129.835
Pa14665-1	2.A.1.14: The Anion:Cation Symporter (ACS) Family	0	0	0	0	0	0	0	15.338	9.49485	6.20822	0	0.137269	0	0.0901716	0.0568601	0	0	0	0	0
Pa1778-2	2.A.1.14: The Anion:Cation Symporter (ACS) Family	0	0	0	0	0	0	0	0	0	0	0	0	0	0	0	0	0	0	0	0
Pa8346-1	2.A.1.14: The Anion:Cation Symporter (ACS) Family	0	0	0	0	0	0	0	0	0	0	0	0	0	0	0	0	0	0	0	0
Pa12561-1	2.A.1.14: The Anion:Cation Symporter (ACS) Family	0.098324	0	0	0	0.024581	0	0	0	0	0	0	0	0	0	0	0	0	0	0	0
Pa13513-1	2.A.1.14: The Anion:Cation Symporter (ACS) Family	0	0	1.48776	0	0.371941	0	0	0	0.231595	0.0578987	0	0	0	0.966772	0.241693	48.3663	36.0917	84.1874	83.5857	63.0578
Pa11404-2	2.A.1.14: The Anion:Cation Symporter (ACS) Family	0.804132	0	0.730092	0	0.383556	0	0	0	0.20056	0.05014	0	0	0.248079	0	0.0620198	0.193465	0	0	0	0.0483662
Pa6809-2	2.A.1.14: The Anion:Cation Symporter (ACS) Family	3.61714	1.95839	6.99576	2.91133	3.87065	0.550788	0.410411	0.40424	0.617477	0.495729	3.7296	6.42093	2.77737	2.47572	3.85091	101.975	153.87	375.611	298.478	232.483
Pa12321-1	2.A.1.14: The Anion:Cation Symporter (ACS) Family	0	0.0709094	12.214	0.57691	3.21546	0.581338	0.534437	0.549488	1.93902	0.90107	15.495	16.4739	5.89615	0.131972	9.49926	1448.21	1522.69	1704.54	1701.49	1594.23
Pa12582-1	2.A.1.14: The Anion:Cation Symporter (ACS) Family	0.0993928	1.67531	0	1.82605	0.900188	58.5429	60.0823	78.2753	83.6695	70.1425	3.84311	0	0	0.0944841	0.984399	0.251083	1.64187	1.38012	0.331119	0.901049
Pa12582-2	2.A.1.14: The Anion:Cation Symporter (ACS) Family	0.0938823	4.96308	0	2.00201	1.76474	131.448	137.641	141.969	138.529	137.397	6.77359	0.407578	0.168952	0	1.83753	0	0	0	0	0
Pa4224-1	2.A.1.14: The Anion:Cation Symporter (ACS) Family	0	0	0	0	0	0	0	0	0	0	2.89513	2.92911	0.814225	0	1.65962	125.073	225.568	291.656	205.013	211.827
Pa13488-1	2.A.1.14: The Anion:Cation Symporter (ACS) Family	0	0	0.0746408	0.098251	0.043223	0	0	0	0	0	0.119378	0.216693	0.0718599	0.237242	0.161293	0	0	0	0	0
Pa15-3	2.A.1.14: The Anion:Cation Symporter (ACS) Family	904.822	1188.14	969.482	923.747	996.548	79.8906	89.2302	86.3739	93.0455	87.1351	762.743	452.667	418.704	418.472	513.147	209.708	112.018	118.764	150.586	147.769
Pa371-1	2.A.1.14: The Anion:Cation Symporter (ACS) Family	0	0	0	0	0	0	0	0	0	0	0	0	0	0	0	0	0	0	0	0
Pa485-1	2.A.1.14: The Anion:Cation Symporter (ACS) Family	50.6411	33.3278	36.3017	43.7133	40.996	0	0.39701	0	0	0.0992525	46.552	67.9279	83.2826	95.5352	73.3244	202.214	306.646	485.264	423.372	354.374
Pa6160-1	2.A.1.14: The Anion:Cation Symporter (ACS) Family	7.20079	5.11813	5.96786	4.81014	5.77423	6.66307	6.11712	6.05976	6.84125	6.4203	31.3665	24.1365	13.9579	16.8655	21.5816	8.72995	4.66471	3.96829	2.93151	5.07361
Pa853-2	2.A.1.14: The Anion:Cation Symporter (ACS) Family	59.1653	70.4747	67.8294	56.167	63.4091	0.23264	0.852982	0.474281	0	0.389976	36.0892	34.9487	57.2536	47.7229	44.0036	62.1709	38.5622	70.2888	47.9995	54.7554
Pa9837-1	2.A.1.14: The Anion:Cation Symporter (ACS) Family	0	0	0.903275	0	0.225819	0	0	0.129817	0	0.0324542	0	0	0	0	0	0	0	0	0	0
Pa18436-1	2.A.1.14: The Anion:Cation Symporter (ACS) Family	0	0	0	0.719681	0.17992	0	0.526339	0.282253	0	0.202148	0	0	0.290887	0.329263	0.155038	0	0	0	0	0
Pa22269-1	2.A.1.14: The Anion:Cation Symporter (ACS) Family	0	0.0735909	2.01091	0	0.521125	0.164542	0.291919	0.13418	0.111797	0.17561	1.45494	0	2.5237	0	0.994661	220.361	167.162	209.905	132.932	182.59
Pa98-3	2.A.1.14: The Anion:Cation Symporter (ACS) Family	0	0	0	0	0	0	0	0	0	0	0	0	0	0	0	0	0	0	0	0
Pa98-5	2.A.1.14: The Anion:Cation Symporter (ACS) Family	0	0	0	0	0	0	0	0	0	0	0	0	0	0	0	0	0	0	0	0
Pa3866-1	2.A.1.14: The Anion:Cation Symporter (ACS) Family	27.1186	27.4739	35.3585	29.0802	29.7578	46.4557	46.999	38.9011	49.7263	45.5205	31.1792	33.1628	28.9995	35.42	32.1904	58.1266	54.7354	69.3343	84.2103	66.6017
Pa16380-1	2.A.1.14: The Anion:Cation Symporter (ACS) Family	0	0	0.675181	0	0.168795	0	0.0577769	0	0	0.0144442	0	0	0.342119	0	0.0855297	0.0400202	0.215516	0.0388195	0	0.073589
Pa14095-2	2.A.1.14: The Anion:Cation Symporter (ACS) Family	0	0.940869	0	2.44829	0.84729	128.406	105.564	106.824	103.38	111.043	1.092	0	0	0	0.272999	0	0	0	0	0
Pa231-1	2.A.1.14: The Anion:Cation Symporter (ACS) Family	0.837555	1.9251	0.920945	0.549556	1.05829	10.578	20.3339	19.8905	15.9703	16.6932	3.10297	3.3153	1.77327	1.40504	2.39915	15.433	9.98973	5.3924	14.6312	11.3616
Pa24703-1	2.A.1.14: The Anion:Cation Symporter (ACS) Family	0	0.0701989	0	0	0.0175497	0.209277	0.473389	0.0639979	0	0.186666	1.82616	19.7562	0.197867	1.35004	5.78258	1.00299	0.267097	0.673546	0	0.485909
Pa19353-1	2.A.1.19: The Organic Cation Transporter (OCT) Family	0.16213	0	0	0	0.0405325	0.0462896	0	0	0.0471767	0.0233666	0.129256	0	0	0	0.0323139	0.750876	0.262572	0.529708	0.308641	0.462949
Pa2163-1	2.A.1.19: The Organic Cation Transporter (OCT) Family	0	0	0	0	0	0	0	0	0	0	0	0	0	0	0	0	0	0	0	0
Pa1020-6	2.A.1.19: The Organic Cation Transporter (OCT) Family	82.4915	97.7215	82.5958	100.736	90.8862	0.262826	0	0	0	0.0657064	22.9138	29.9364	57.7614	71.66	45.5679	81.8221	97.8656	101.131	97.162	94.4951
Pa3961-1	2.A.1.19: The Organic Cation Transporter (OCT) Family	0	0	0	0	0	0	0	0	0	0	0	0	0	0	0	0	0	0	0	0
Pa15820-1	2.A.1.19: The Organic Cation Transporter (OCT) Family	0.0854592	0	0	0.280367	0.0914567	0	0.0519452	0.358149	0.024867	0.10874	0	0	0	0.162477	0.0406193	0	0	0	0.0813429	0.0203357
Pa11844-1	2.A.1.19: The Organic Cation Transporter (OCT) Family	0.917751	0.383532	7.17396	3.4762	2.98786	21.9626	23.4294	19.0561	20.684	21.283	16.9945	13.0999	3.78366	1.54657	8.85617	511.874	479.213	539.075	559.268	522.357
Pa1058-1	2.A.1.19: The Organic Cation Transporter (OCT) Family	135.49	218.919	204.216	194.113	188.185	0	0	0.304626	0.423015	0.18191	30.1916	44.3895	42.1994	44.9483	40.4322	2.57071	3.17841	8.22289	10.7931	6.19129
Pa200-3	2.A.1.19: The Organic Cation Transporter (OCT) Family	264.422	246.672	295.848	232.08	259.755	71.1786	70.9381	50.4925	48.6858	60.3238	78.3256	46.8511	42.1225	36.6063	50.9763	257.143	213.979	277.154	340.584	272.215
Pa4276-1	2.A.1.19: The Organic Cation Transporter (OCT) Family	0	0	0	3.74991	0.937479	0	0	0.234816	0	0.0587039	0	0	0	0	0	0	0	0.0343239	0	0.00858097
Pa6304-1	2.A.1.19: The Organic Cation Transporter (OCT) Family	9.98546	11.0687	12.1365	11.3752	11.1415	16.1351	21.9795	27.0972	16.4196	20.4078	1.69378	3.25898	2.17169	4.07968	2.80103	0.286241	0.0550522	0.138827	0.161779	0.160475
Pa12977-1	2.A.1.19: The Organic Cation Transporter (OCT) Family	0	0.522825	0.892904	0	0.353932	0	0	0	0.124103	0.0310257	0	0	0	0	0	0	0	0	0	0
Pa15093-2	2.A.1.22: The Vesicular Neurotransmitter Transporter (VNT) Family	0	0	0	0	0	0	0	0	0.170562	0.0426405	0.233655	0	0	0	0.0584137	2.46791	5.79072	0	0	2.06466
Pa12009-1	2.A.1.22: The Vesicular Neurotransmitter Transporter (VNT) Family	0.132909	0	0.397505	0	0.132604	0	0	0	0	0	0.423839	0.0961679	0	0	0.130002	0	0.0860991	0	0.189761	0.0689649
Pa13861-1	2.A.1.22: The Vesicular Neurotransmitter Transporter (VNT) Family	0	0	0.721593	0	0.180398	0.0344424	0	0.168522	0.175512	0.0946192	0	0	0.347354	0	0.0868386	0	0	0	0	0
Pa6925-1	2.A.1.22: The Vesicular Neurotransmitter Transporter (VNT) Family	20.6886	28.5051	18.802	22.162	22.5394	0.130537	0.138954	0	0.399115	0.167151	18.1795	16.9544	14.6046	11.5719	15.3276	0.769989	0	1.58714	0.924767	0.820473
Pa1036-2	2.A.1.22: The Vesicular Neurotransmitter Transporter (VNT) Family	479.984	390.453	520.293	340.544	432.818	2.31331	2.3117	0	5.79787	2.60572	956.832	1272.99	742.034	352.771	831.157	15663.5	30672.7	32929.1	23585.9	25712.8
Pa11290-1	2.A.1.22: The Vesicular Neurotransmitter Transporter (VNT) Family	0	1.36566	1.33277	0.847934	0.886591	0	0.162519	0.186754	0	0.0873182	0.426317	0	1.1548	0	0.39528	0	0	0	0	0
Pa2537-1	2.A.1.22: The Vesicular Neurotransmitter Transporter (VNT) Family	0	2.35711	0.830675	1.93454	1.28058	91.8393	131.551	170.3	157.756	137.862	3.09996	0.463763	0	0	0.890932	0.755597	0.802734	1.15174	0	0.677518
Pa13768-1	2.A.1.22: The Vesicular Neurotransmitter Transporter (VNT) Family	1.38025	0	0	1.18865	0.642225	0	0	0	0	0	0.962834	0.811439	1.24196	0.615038	0.907817	0	0	0.140922	0.0821103	0.0557581
Pa15318-2	2.A.1.22: The Vesicular Neurotransmitter Transporter (VNT) Family	0	1.18298	0	0.422129	0.401277	0	0.0521402	0	0.0249603	0.0192751	0	0	0.0308741	0.0815435	0.0281044	0	0	0	0	0
Pa15575-1	2.A.1.22: The Vesicular Neurotransmitter Transporter (VNT) Family	0.349013	0.100275	0	0.143127	0.148103	0.0249116	0	0	0	0.0062279	0	0	0.125618	0	0.0314044	0.146945	0	0	0	0.0367361
Pa17344-1	2.A.1.22: The Vesicular Neurotransmitter Transporter (VNT) Family	0.0940755	0.0720767	3.20049	0.216044	0.895672	0	0.200139	0	0.164245	0.0910959	0.825003	1.63367	0.914218	0	0.843222	109.636	125.298	132.05	166.642	133.406
Pa15361-1	2.A.1.22: The Vesicular Neurotransmitter Transporter (VNT) Family	0	0.281134	0.35667	0.168535	0.201585	0.188576	0	0.10252	0	0.0727741	2.19403	2.15058	6.55067	2.75566	3.41273	0	0	0.719314	0	0.179829
Pa7091-1	2.A.1.25: The Peptide/Acetyl-Coenzyme A/Drug Transporter (PAT) Family	23.8129	24.9119	20.33	19.2041	22.0647	28.283	32.6593	31.572	33.7635	31.5695	23.2301	22.5871	21.9724	17.4098	21.2998	33.0308	28.6925	37.2029	38.6556	34.3955
Pa5722-1	2.A.1.28: The Feline Leukemia Virus Subgroup C Receptor (FLVCR)/Heme Importer Family	0	0	0	0	0	0	0	0	0	0	18.7191	32.7828	31.8709	27.7533	27.7815	168.551	241.049	220.298	215.298	211.299
Pa22693-1	2.A.1.28: The Feline Leukemia Virus Subgroup C Receptor (FLVCR)/Heme Importer Family	0.0498047	0.0763165	0.707542	0	0.208416	0	0.0605462	0	0	0.0151366	0	0	0.43022	0	0.107555	0	0	0	0	0
Pa22808-1	2.A.1.28: The Feline Leukemia Virus Subgroup C Receptor (FLVCR)/Heme Importer Family	0	0	0	0	0	0	0	0	0.145556	0.036389	46.6992	42.6371	68.7764	76.036	58.5372	4.00159	2.00911	3.06437	6.04687	3.78048
Pa24254-1	2.A.1.28: The Feline Leukemia Virus Subgroup C Receptor (FLVCR)/Heme Importer Family	0.0494812	0	0	0	0.0123703	0	0	0	0	0	0.236689	0.64445	0.32057	0	0.300427	8.16655	0.128217	35.5257	27.5523	17.8432
Pa937-7	2.A.1.28: The Feline Leukemia Virus Subgroup C Receptor (FLVCR)/Heme Importer Family	0	0	0	0	0	32.0938	14.7214	15.0521	23.4159	21.3208	0	0	0	0	0	13.1192	11.1933	15.4214	15.7997	13.8834
Pa2891-1	2.A.1.49: The Endosomal Spinster (Spinster) Family	0	0	0	0	0	0	0.761389	0	0	0.190347	0	0	0	1.78614	0.446535	0	0	4.02859	0	1.00715
Pa622-1	2.A.1.49: The Endosomal Spinster (Spinster) Family	1169.45	1121.35	1186.57	1143.03	1155.1	0	0	0	0	0	0	0	0	0	0	0	0	0.295797	0.603226	0.224756
Pa15745-1	2.A.1.50: The Proton Coupled Folate Transporter/Heme Carrier Protein (PCFT/HCP) Family	0	0.0572374	0.335152	0	0.0980973	0	0	0	0	0	0	0.864882	0	0.0710175	0.233975	0	0	0	0	0
Pa22350-2	2.A.1.50: The Proton Coupled Folate Transporter/Heme Carrier Protein (PCFT/HCP) Family	0.39528	0	0.0985172	0	0.123449	0.112856	0	0	0.268377	0.0953082	0	0	0.14227	0.250505	0.0981939	0.277374	0.17071	0	0	0.112021
Pa7230-1	2.A.1.50: The Proton Coupled Folate Transporter/Heme Carrier Protein (PCFT/HCP) Family	1.96161	0	0.225647	0	0.546815	0	0	0	0	0	0.661636	0.218361	0	0.143441	0.25586	2.16004	0	1.97198	0.28725	1.10482
Pa7345-2	2.A.1.50: The Proton Coupled Folate Transporter/Heme Carrier Protein (PCFT/HCP) Family	3.60953	6.45276	2.3615	5.32883	4.43815	2.66226	3.65667	0.262623	1.79427	2.09396	5.87519	6.52929	7.74078	3.00236	5.7869	8.48508	7.59938	15.1097	13.0985	11.0732
Pa20175-1	2.A.1.50: The Proton Coupled Folate Transporter/Heme Carrier Protein (PCFT/HCP) Family	0.190503	0	0.0949596	0.124997	0.102615	0	0	0	0	0	0	0.183787	0.411398	0	0.148796	2.35274	0	0	0.120885	0.618407
Pa8632-1	2.A.1.50: The Proton Coupled Folate Transporter/Heme Carrier Protein (PCFT/HCP) Family	0	0	0	0	0	0.351023	0.0700606	0	1.02853	0.362404	0	0	0	0	0	0.0323525	0.0248892	0.0627637	0	0.0300013
Pa10943-1	2.A.1.50: The Proton Coupled Folate Transporter/Heme Carrier Protein (PCFT/HCP) Family	0.651822	0	0	0	0.162956	0	0	0	0	0	0.408301	0.842203	0	0	0.312626	1.05854	0	2.12962	0	0.79704
Pa12281-1	2.A.1.50: The Proton Coupled Folate Transporter/Heme Carrier Protein (PCFT/HCP) Family	0	0	0	0	0	0	0	0	0	0	0	0	0	0.0872745	0.0218186	0	0	0.0374944	0	0.00937359
Pa14638-1	2.A.1.50: The Proton Coupled Folate Transporter/Heme Carrier Protein (PCFT/HCP) Family	0.0919933	0.916258	0.37831	0.694149	0.520178	22.2464	26.952	31.9671	40.6342	30.4499	0.880084	0.199689	0.066221	0.524701	0.417673	0.232391	0.0595938	0.0375698	0.218906	0.137115
Pa17479-2	2.A.1.50: The Proton Coupled Folate Transporter/Heme Carrier Protein (PCFT/HCP) Family	0	0.899961	0.304021	0	0.300996	65.3974	66.6208	72.1692	69.9371	68.5311	1.33266	0.784547	0.390259	0.343579	0.712762	0.64673	0.673139	0.332114	0.0430024	0.423746
Pa14095-1	2.A.1.50: The Proton Coupled Folate Transporter/Heme Carrier Protein (PCFT/HCP) Family	0.148444	0	0.0369973	0	0.0463603	15.201	13.0231	17.108	20.0709	16.3508	4.73378	1.86174	0.605521	0	1.80026	23.6663	31.1246	31.2416	41.3048	31.8344
Pa7079-1	2.A.1.53: The Proteobacterial Intraphagosomal Amino Acid Transporter (Pht) Family	0	0	0	0	0	0	0	0	0	0	0	0	0	0	0	0	0	0	0	0
Pa5638-5	2.A.1.58: The N-Acetylglucosamine Transporter (NAG-T) Family	0	0	0	0	0	0	0	0	0	0	0	0	0	0	0	0	0	0.538104	0.18812	0.181556
Pa1204-3	2.A.1.58: The N-Acetylglucosamine Transporter (NAG-T) Family	43.9556	41.824	37.3723	40.2816	40.8584	0	0	0	0	0	12.253	6.82194	10.0719	9.41283	9.63992	0.471274	0.474113	0.210985	0.901512	0.514471
Pa8730-1	2.A.1.58: The N-Acetylglucosamine Transporter (NAG-T) Family	0	0	0	0	0	35.1423	36.7524	43.5607	38.028	38.3708	12.7371	3.67988	2.14482	3.61375	5.54388	44.5556	4.49263	32.3092	30.1206	27.8695
Pa2186-1	2.A.1.58: The N-Acetylglucosamine Transporter (NAG-T) Family	83.0001	116.261	88.2388	93.7479	95.3119	5.70161	4.73161	2.47771	1.35714	3.56702	687.525	1108.36	1646.82	1671.22	1278.48	1278.42	903.607	1344.24	1051.85	1144.53
Pa3783-1	2.A.1.65: The Unidentified Major Facilitator-14 (UMF14) Family	0	0	0	0	0	0	0	0	0	0	6.41109	8.35255	7.77279	12.9155	8.86299	0.191132	0	0	0	0.047783
Pa12494-1	2.A.1.65: The Unidentified Major Facilitator-14 (UMF14) Family	0.872302	0.368729	0	0	0.310258	0	0.0731334	0.105049	0	0.0445456	3.59705	7.53045	9.4838	0	5.15283	189.559	149.045	326.813	259.364	231.195
Pa1575-1	2.A.1.65: The Unidentified Major Facilitator-14 (UMF14) Family	18.67	23.0774	17.465	11.3791	17.6478	2.17956	0	0	4.61167	1.69781	4.59761	1.71112	2.50871	0.11832	2.23394	12.6818	5.88599	10.1325	12.242	10.2356
Pa1812-2	2.A.1.65: The Unidentified Major Facilitator-14 (UMF14) Family	107.57	141.871	125.909	128.248	125.9	0.682928	1.45392	1.95715	1.55112	1.41128	93.4137	90.0971	98.3173	104.889	96.6792	3.62551	1.85943	3.54465	5.4642	3.62345
Pa1126-2	2.A.1.65: The Unidentified Major Facilitator-14 (UMF14) Family	20.1763	20.5165	24.7741	20.3841	21.4628	0.193779	0.225026	0	0.197493	0.154074	264.251	239.296	243.241	173.235	230.006	0	0.859365	0	0.469835	0.3323
Pa3159-1	2.A.1.82: The Plant Copper Uptake Porter (Pl-Cu-UP)	4.46845	3.17546	4.84213	1.61469	3.52518	0.554689	0.157454	0	0.866821	0.394741	0.826065	2.85834	0	0	0.921101	1.0361	0	0.211583	0.123282	0.342742
